# Supplementary material for: Multifaceted Effects of Thymoquinone on Platelet Calcium Homeostasis
Source: Cells. 2025 Nov 20;14(22):1827. doi: 10.3390/cells14221827 (PMC12651197; doi:10.3390/cells14221827)
Supplement: Supplementary file 1 [file cells-14-01827-s001.zip]

Archive with 1 entries (1 files):
- cells-3976237-supplementary.pdf
